# Supplementary material for: Minor surgery in general practice in Ireland- a report of workload and safety
Source: BMC Fam Pract. 2020 Jun 23;21:115. doi: 10.1186/s12875-020-01186-x (PMC7310463; doi:10.1186/s12875-020-01186-x)
Supplement: Supplementary file 2 — Additional file 2. [file 12875_2020_1186_MOESM2_ESM.xlsx]

## Sheet: Sheet1
ID	operator code=MCRN	case identifier	age (years)	sex	GMS/Non GMS	Private Health Insurance	Patient Status	Date of procedure	Type of procedure (general)-see list detail on sheet 2	site	histology submitted	histology reviewed	clinical diagnosis ICD 10	histological diagnosis ICD 10	patient informed	lesion widest diameter(mm)	least lateral margin(mm)	deep margin(mm)	margin completeness	complications (yes/no)	If yes, complication 1	If yes, complication 2
13									Therapeutic phlebot

## Sheet: Sheet2
operator code=MCRN	6 digit numeric number
case identifier	As per the patient's record on your software system
age	years; 2 digit numeric number; minimum 12 years for IGTN and 18 years for all other procedures
sex	M, F
GMS or Non GMS	GMS, Non GMS
Private Health Insurance	Yes, No
Patient Status	Patient of the operating GP, patient of another GP in the practice, patient of a GP outside the practice
Date of procedure	dd/mm/yyyy
Procedure (general)	Suture of lacerations, Incision and drainage of abscess or haematoma, Shave and punch biopsy of skin, Curettage and diathermy of skin lesions, Cryosurgical ablation of skin lesions, Excisional biopsy of skin: ellipse, modified ellipse (A or O-T plasty, S plasty, Rotation flap or similar), Surgery to ingrown toenails, Excision (enucleation) of lipoma, Excision of dermoid cyst of skin, Excision of …
Site	ear, eyelid, lip, nose, forehead, other face location, neck, other head location, toe, foot, ankle, leg, knee, hip, finger, hand, wrist, elbow, shoulder, genitals, chest, abdomen, other torso location, other site
histology submitted	Yes, No
histology reviewed	Yes, No
clinical diagnosis	ICD-10
histological diagnosis	ICD-10
patient informed	Yes, No
lesion widest diameter(mm)	mm
least lateral margin(mm)	mm
deep margin(mm)	mm
margin completeness	Yes, No
complications (yes/no)	Yes, No
If yes, complication 1	Bleeding, Infection, Wound Breakdown, Other; Leave blank if no complication
If yes, complication 2	Bleeding, Infection, Wound Breakdown, Other; Leave blank if no or only one complication
